# Supplementary material for: Differential ion mobility mass spectrometry in immunopeptidomics identifies neoantigens carrying colorectal cancer driver mutations
Source: Commun Biol. 2022 Aug 18;5:831. doi: 10.1038/s42003-022-03807-w (PMC9388627; doi:10.1038/s42003-022-03807-w)
Supplement: Supplementary file 4 — Supplementary Data 1 [file 42003_2022_3807_MOESM4_ESM.xlsx]

## Sheet: Supplementary Data 1a
Supplementary Data 1a
NO-FAIMS Condition
Sample	1ul-(Replicate 1)	1ul-(Replicate 2)	1ul-(Replicate 3)	2ul-(Replicate 1)	2ul-(Replicate 2)	2ul-(Replicate 3)	3ul-(Replicate 1)	3ul-(Replicate 2)	3ul-(Replicate 3)
MS/MS	14831	14947	14895	18308	17379	17224	20061	19060	19149
PSMs	3563	3405	2751	4298	3676	3545	4764	3913	3986
Peptide Grouops	3215	3085	2531	3886	3366	3242	4315	3613	3640
Protein Groups	2217	2163	1851	2556	2308	2223	2763	2440	2425
8-15aa in Length	3199	3068	2514	3859	3348	3222	4285	3585	3608
Deduplicated	3107	2986	2448	3746	3255	3134	4143	3479	3516
# of No-binder by MHCpan	86	84	55	121	94	101	134	108	112
Confirmed HLAp	3021	2902	2393	3625	3161	3033	4009	3371	3404
Neoantigens	4	2	1	2	1	2	2	1	2
Details of Neoantigen	CHMP7-A324T	CHMP7-A324T	NAPA-A181V	NAPA-A181V	NAPA-A181V	NAPA-A181V	CHMP7-A324T	NAPA-A181V	NAPA-A181V
	GAPDH-I69T	NAPA-A181V		AGO2-H336Y		FNBP4-K318E	NAPA-A181V		CHMP7-A324T
	NAPA-A181V
	NR1D1-G39D
Merged: Confirmed HLAp	Merged		3986	Merged		4681	Merged		5103
Merged: Neoantigens	Neoantigen		4	Neoantigen		3	Neoantigen		6
Total	Merged								6065
Neoantigens	Neoantigen								6

## Sheet: Supplementary Data 1b
Supplementary Data 1b
With-FAIMS Condition
Sample	1ul-3CVsSet1	1ul-3CVsSet2	1ul-3CVsSet3	2ul-3CVsSet1	2ul-3CVsSet2	2ul-3CVsSet3	3ul-3CVsSet1	3ul-3CVsSet2	3ul-3CVsSet3
MS/MS	17278	18955	20468	19708	19937	22163	20988	21324	23963
PSMs	3741	4052	6195	4747	5229	7232	4996	5502	7645
Peptide Grouops	3265	3421	4014	4053	4385	4673	4332	4609	4898
Protein Groups	2225	2331	2588	2637	2826	2927	2720	2915	3008
8-15aa in Length	3242	3400	3997	4024	4359	4653	4302	4587	4872
Deduplicated	3146	3309	3883	3916	4245	4533	4192	4459	4744
# of No-binder by MHCpan	84	69	88	108	94	114	117	117	118
Confirmed HLAp	3062	3240	3795	3808	4151	4419	4075	4342	4626
Neoantigens	5	3	3	4	3	4	6	6	5
Details of Neoantigen	NAPA-A181V	CHMP7-A324T	CHMP7-A324T	CHMP7-A324T	CHMP7-A324T	CHMP7-A324T	CHMP7-A324T	RBBP7-N17D	RBBP7-N17D
	NOTCH2-C41S	GAPDH-I69T	GAPDH-I69T	NAPA-A181V	NAPA-A181V	GAPDH-I69T	NAPA-A181V	GAPDH-I69T	CHMP7-A324T
	CHMP7-A324T	NAPA-A181V	NAPA-A181V	GAPDH-I69T	GAPDH-I69T	NAPA-A181V	GAPDH-I69T	CHMP7-A324T	NAPA-A181V
	GAPDH-I69T			NR1D1-G39D		IQGAP3-S1070T	IQGAP3-S1070T	NAPA-A181V	GAPDH-I69T
	FNBP4-K318E						NOTCH2-C41S	NR1D1-G39D	IQGAP3-S1070T
							NR1D1-G39D	FNBP4-K318E
Merged: Confirmed HLAp	Merged		5079	Merged		6083	Merged		6469
Merged: Neoantigens	Neoantigen		5	Neoantigen		5	Neoantigen		8
Total	Merged								7522
Neoantigens	Neoantigen								8

## Sheet: Supplementary Data 1c
Supplementary Data 1c
Three Independent analyses of 1e8 cells of HCT116 with FAIMS
Replicates	Immunopeptide	Total	Protein	Total	Neoantigen	Total
Exp. 1	7522	9249	4343	5103	8	11
Exp. 2	6457		3866		7
Exp. 3	6767		4120		7
Average	6915.33		4109.67		7.33333
