# Supplementary material for: Differential ion mobility mass spectrometry in immunopeptidomics identifies neoantigens carrying colorectal cancer driver mutations
Source: Commun Biol. 2022 Aug 18;5:831. doi: 10.1038/s42003-022-03807-w (PMC9388627; doi:10.1038/s42003-022-03807-w)
Supplement: Supplementary file 6 — Supplementary Data 3 [file 42003_2022_3807_MOESM6_ESM.xlsx]

## Sheet: Supplementary Data 3a
Supplementary Data 3a: Peptide counts for amino acid usage at pΩ.
Number of Immunopeptide (From High to Low)
Amino Acid of pΩ	Counts	(%)
L	9824	22.0032
Y	6602	14.7868
K	5713	12.7956
F	4743	10.6231
R	4432	9.92654
V	3847	8.61629
A	3679	8.24001
I	2615	5.85693
M	1392	3.11772
W	950	2.12775
H	312	0.698799
C	211	0.472586
Subtotal	44320	99.2654

## Sheet: Supplementary Data 3b
Supplementary Data 3b: Differences of amino acid usage of cysteine at pΩ.
Difference of amino acid usage of cysteine at pΩ between Normal and Tumor
ID	[C]-Normal/ ALL-Normal(%)	[C]-Tumor/ ALL-Tumor(%)
ID 51	0.0516129	0.0711238
ID 78	0.0634921	0.148943
ID 84	0.0635122	0.147885
ID 103	0.0669568	0.320834
ID 107	0.284168	0.37511
ID 112	0.717112	0.830737
ID 119	0.405381	0.601461
ID 172	0.0191681	0.0878117
ID 241	0.215186	0.536563
ID 256	0.735463	0.587789
ID 257	0.0228938	0.10989
ID 259	1.25844	1.78462
ID 260	0.684656	0.82363
Number of immunopeptides of cysteine at pΩ in samples
ID	[C]-Normal Exclusive	[C]-Shared	[C]-Tumor Exclusive
51	648	3227	2397
78	822	2328	1029
84	829	2320	1061
103	726	2261	2726
107	3818	3572	960
112	970	3074	2704
119	1100	4327	2656
172	1393	3824	1870
241	486	2767	3756
256	971	3380	1894
257	1016	3352	1198
259	837	2421	2454
260	493	1990	1531
(%) of immunopeptides of cysteine at pΩ in samples
ID	[C]-Normal Exclusive	[C]-Shared	[C]-Tumor Exclusive
51	0	0.0619771	0.166875
78	0	0.0859107	0.291545
84	0	0.0862069	0.282752
103	0	0.0884564	0.513573
107	0.288109	0.279955	0.729167
112	0.721649	0.71568	0.961538
119	0.181818	0.462214	0.828313
172	0	0.0261506	0.213904
241	0	0.252982	0.745474
256	1.5448	0.502959	0.739176
257	0	0.0298329	0.33389
259	0.716846	1.44568	2.11899
260	0.811359	0.65261	1.04644

## Sheet: Supplementary Data 3c
Supplementary Data 3c: Differences of amino acid usage of arginine at pΩ.
Difference of amino acid usage of arginine at pΩ between Normal and Tumor
ID	[R]-Normal/ALL-Normal(%)	[R]-Tumor/ALL-Tumor(%)
ID 51	5.03226	4.39189
ID 60	3.51871	3.73385
ID 84	5.49381	5.14641
ID 103	0.63609	0.28073
ID 112	0.37092	0.449983
ID 119	40.4643	33.7391
ID 172	3.5461	4.3379
ID 229	36.6788	35.3807
ID 241	41.162	38.9391
ID 258	39.2577	32.7731
ID 259	0.153468	0.123077
ID 261	5.77468	4.41038
Number of immunopeptides of arginine at pΩ in samples
ID	[R]-Normal Exclusive	[R]-Shared	[R]-Tumor Exclusive
ID 51	648	3227	2397
ID 60	804	5022	4191
ID 84	829	2320	1061
ID 103	726	2261	2726
ID 112	970	3074	2704
ID 119	1100	4327	2656
ID 172	1406	3811	1850
ID 229	2073	4792	1118
ID 241	486	2767	3756
ID 258	822	3381	1855
ID 259	837	2421	2454
ID 261	1215	3374	4063
(%) of immunopeptides of arginine at pΩ in samples
ID	[R]-Normal Exclusive	[R]- Shared	[R]-Tumor Exclusive
ID 51	5.03226	4.39189	3.83813
ID 60	3.51871	3.73385	3.6984
ID 84	5.49381	5.14641	4.24128
ID 103	0.63609	0.28073	0.220103
ID 112	0.37092	0.449983	0.480769
ID 119	40.4643	33.7391	25.4518
ID 172	3.5461	4.3379	4.97297
ID 229	36.6788	35.3807	29.6064
ID 241	41.162	38.9391	35.7561
ID 258	39.2577	32.7731	36.7279
ID 259	0.153468	0.123077	0.122249
ID 261	5.77468	4.41038	3.27344

## Sheet: Supplementary Data 3d
Supplementary Data 3d: Differences of amino acid usage of tryptophan at pΩ.
Difference of amino acid usage of tryptophan at pΩ between Normal and Tumor
ID	[W]-Normal/ALL-Normal(%)	[W]-Tumor/ALL-Tumor(%)
ID 60	0.205973	0.369044
ID 78	0.666667	0.506405
ID 84	0.222293	0.207039
ID 103	0.301306	0.721877
ID 107	0.608931	0.507502
ID 112	0.024728	0.0865351
ID 119	4.69873	6.4299
ID 172	0.325858	0.386372
ID 229	4.77786	4.24704
ID 241	0.122963	0.41392
ID 256	0.597564	0.587789
ID 257	0.3663	0.43956
ID 258	5.21056	5.63407
ID 259	5.12584	7.52821
ID 260	0.966573	0.82363
ID 261	1.67793	2.99852
Number of immunopeptide with tryptophan at pΩ in samples
ID	[W]-Normal Exclusive	[W]- Shared	[W]-Tumor Exclusive
60	804	5022	4191
78	822	2328	1029
84	829	2320	1061
103	726	2261	2726
107	3818	3572	960
112	970	3074	2704
119	1100	4327	2656
172	1393	3824	1870
229	2073	4792	1118
241	486	2767	3756
256	971	3380	1894
257	1016	3352	1198
258	822	3381	1855
259	837	2421	2454
260	423	1992	1529
261	1215	3374	4063
(%) of immunopeptides of tryptophan at pΩ in samples
ID	[W]-Normal Exclusive	[W]- Shared	[W]-Tumor Exclusive
60	0.1244	0.219	0.5488
78	0.9732	0.5584	0.3887
84	0.2413	0.2155	0.1885
103	0.1377	0.3538	1.0271
107	0.7072	0.5039	0.5208
112	0	0.0325	0.1479
119	2.6364	5.223	8.3961
172	0.28715	0.339958	0.481283
229	6.1264	4.1945	4.4723
241	0	0.1446	0.6124
256	0.5149	0.6213	0.528
257	0.3937	0.358	0.6678
258	3.89294	5.53091	5.8221
259	2.75	5.95	9.09
260	1.0142	0.953815	0.654022
261	1.2346	1.8376	3.9626
Difference of tryptophane usage at pΩ from shared population in samples
ID	[W]-Normal Exclusive from Shared (%)	[W]-Tumor Exclusive from Shared (%)
60	-0.0946	0.3298
78	0.4148	-0.1697
84	0.0258	-0.027
103	-0.2161	0.6733
107	0.2033	0.0169
112	-0.0325	0.1154
119	-2.5866	3.1731
172	-0.0528081	0.141325
229	1.9319	0.2778
241	-0.1446	0.4678
256	-0.1064	-0.0933
257	0.0357	0.3098
258	-1.63796	0.291194
259	-3.2	3.14
260	0.0603835	-0.299793
261	-0.603	2.125
